# Supplementary material for: Synthesis and Chemical Functionalization of Pseudo-Homogeneous Catalysts for Biodiesel Production—Oligocat
Source: Polymers (Basel). 2021 Dec 22;14(1):19. doi: 10.3390/polym14010019 (PMC8747319; doi:10.3390/polym14010019)
Supplement: Supplementary file 1 [file polymers-14-00019-s001.zip]

Archive with 1 entries (1 files):
- polymers-1503017-supplementary.pdf
